# Supplementary material for: Differential control of Zap1-regulated genes in response to zinc deficiency in Saccharomyces cerevisiae
Source: BMC Genomics. 2008 Aug 1;9:370. doi: 10.1186/1471-2164-9-370 (PMC2535606; doi:10.1186/1471-2164-9-370)
Supplement: Additional file 5 — Microarray results for Zap1 targets from time course and dose response studies. [file 1471-2164-9-370-S5.xls]

## Sheet: SS_TM-set1
Steady-state1								Timecourse1
	UniGeneID	L300	L100	L30	L10	L3			UniGeneID	0.5h	1h	2h	4h	8h
YGL255W	ZRT1	10.9045	17.829	31.7644	28.7742	55.9159		YGL255W	ZRT1	4.49993	6.66002	18.4102	27.4596	59.4729
YLR130C	ZRT2	2.01245	2.5751	2.40817	1.34823	1.65049		YLR130C	ZRT2	1.68793	1.41573	1.31325	1.61245	3.7909
YMR319C	FET4	1.89687	1.97127	2.22204	2.07859	2.8301		YMR319C	FET4	0.619298	0.66	0.681518	1.15744	1.69899
YOL154W	ZPS1	1.91703	4.53063	12.199	36.8972	111.33		YOL154W	ZPS1	0.885732	3.17766	20.8078	40.3457	73.7419
YOR387C	YOR387C	2.80484	3.00879	2.68855	3.10197	79.7188		YOR387C	YOR387C	0.650005	0.842711	2.95942	13.3431	60.1593
YLR136C	TIS11	7.07649	8.00962	10.8308	9.78315	11.0108		YLR136C	TIS11	1.06201	1.11644	2.19495	4.37942	7.58158
YKL175W	ZRT3	1.24316	1.57927	1.79398	3.56213	5.89432		YKL175W	ZRT3	1.60843	1.91003	3.45538	6.71731	13.2307
YJL056C	ZAP1	1.08232	1.04941	1.28875	1.48858	2.02895		YJL056C	ZAP1	1.13501	1.45882	1.9352	2.77787	4.8221
YDR492W	IZH1	1.03024	1.20412	1.29126	1.5632	1.98399		YDR492W	IZH1	0.605864	0.378576	0.591438	0.764334	0.916235
YOL002C	IZH2	1.34632	1.2074	1.7562	1.98573	1.61989		YOL002C	IZH2	0.395958	0.386807	0.483604	0.509688	0.602986
YMR243C	ZRC1	1.31094	1.20974	1.17036	1.37175	2.01251		YMR243C	ZRC1	1.3999	1.3035	1.62168	1.77227	2.76324
YGL256W	ADH4	1.13177	1.04893	1.12429	1.89891	13.6798		YGL256W	ADH4	1.15742	1.11021	2.87069	4.98114	13.7294
YOL086C	ADH1	1.16493	1.31161	0.958578	0.48925	0.085138		YOL086C	ADH1	0.885988	0.83682	0.786736	0.592793	0.407235
YMR083W	ADH3	1.11463	1.23859	1.03869	0.703743	0.315992		YMR083W	ADH3	0.980937	1.10742	0.931811	0.908087	0.669857
YOL155C	YOL155C	1.25754	1.39145	1.55165	3.07811	6.71438		YOL155C	YOL155C	0.940099	1.00617	1.24002	2.07066	5.79376
YIL169C	YIL169C	1.30315	1.22169	1.32319	1.76648	3.53924		YIL169C	YIL169C	0.758386	0.660134	0.655138	0.913179	2.42122
YFL014W	HSP12	1.1228	0.955141	1.373	1.08508	4.4		YFL014W	HSP12	1.89769	0.759179	0.764348	0.683792	1.02961
YDR055W	PST1	1.38152	1.15516	1.20917	0.976408	2.25734		YDR055W	PST1	1.22887	1.3138	0.877769	1.25618	1.7118
YDR077W	SED1	0.767084	0.87842	0.755925	1.04447	2.2133		YDR077W	SED1	1.40522	1.65383	1.5981	1.69124	1.98056
YGR279C	SCW4	1.04737	1.09879	0.963601	1.22493	1.6403		YGR279C	SCW4	1.02198	1.03351	1.3289	1.44185	1.63404
YJL171C	YJL171C	1.39818	1.37712	1.22478	1.40857	1.77972		YJL171C	YJL171C	0.356918	0.394875	0.355205	0.419372	0.551878
YBR072W	HSP26	1.88507	1.62277	1.97793	1.33186	2.31768		YBR072W	HSP26	0.497789	0.657644	0.681695	1.16749	3.25587
YML028W	TSA1	0.784732	0.870863	0.706499	0.813226	2.00942		YML028W	TSA1	0.725612	0.808204	0.836162	1.11735	1.76959
YGR088W*	CTT1	0.8	0.74	1	1.7	3		YGR088W*	CTT1	0.230676	0.289558	0.245874	0.308326	0.349936
YKR042W	UTH1	0.945067	1.05407	0.936697	1.30459	2.45079		YKR042W	UTH1	1.33658	1.38583	1.39012	1.57308	2.02541
YKL113C	RAD27	1.19552	0.994976	1.36689	1.04778	1.4		YKL113C	RAD27	0.950162	1.28903	1.3634	1.3108	2.76773
YGL257C	MNT2	1.07537	1.00012	1.09235	1.18205	3.77783		YGL257C	MNT2	1.10575	1.06163	1.38422	1.89538	4.61379
YNR039C	ZRG17	1.02417	0.979822	0.98531	1.13366	1.60706		YNR039C	ZRG17	1.09855	1.13026	1.38	1.66838	2.53489
YKL165C	MCD4	0.665054	0.588946	0.462697	0.705837	1.63991		YKL165C	MCD4	0.437266	0.613427	1.03539	1.29665	1.96371
YPL154C	PEP4	1.79689	1.8039	1.47552	1.3685	1.7		YPL154C	PEP4	0.836099	0.683023	0.600506	0.89229	1.18325
YEL060C*	PRB1	1.55049	1.49247	1.19191	1.30816	2.70875		YEL060C*	PRB1	0.274638	0.235591	0.257003	0.38053	0.727591
YOL082W	ATG19	1.40474	1.12849	1.16534	1.2667	1.5		YOL082W	ATG19	0.81605	0.963008	0.869715	1.25092	2.08401
YMR297W	PRC1	1.02559	1.00355	0.823456	0.764813	1.98993		YMR297W	PRC1	0.598798	0.534054	0.538391	0.728413	0.95792
YJL048C	UBX6	0.549646	0.476945	0.493648	0.506101	1.41517		YJL048C	UBX6	0.19056	0.183188	0.167062	0.175657	0.169055
YBR117C	TKL2	1.28448	1.27352	1.24012	1.08794	2.1		YBR117C	TKL2	0.729626	0.850298	0.772492	0.941173	1.24954
YJL052W	TDH1	0.9842	1.15568	0.757158	0.808951	1.6		YJL052W	TDH1	0.615069	0.589628	0.665957	0.87498	1.28116
YGR254W	ENO1	1.13422	1.30653	0.9093	0.872814	1.65253		YGR254W	ENO1	0.518549	0.588381	0.639061	0.869577	1.15837
YHR174W*	ENO2	1.04697	1.25771	0.8792	0.857173	1.6422		YHR174W*	ENO2	0.499863	0.618961	0.652392	0.878907	1.24504
YDR284C	DPP1	1.25965	1.28624	1.14912	1.16199	2.34638		YDR284C	DPP1	0.848499	0.894895	0.90046	1.18404	1.68143
YJL132W	YJL132W	1.16803	1.08677	1.1145	1.08253	1.70222		YJL132W	YJL132W	0.574419	0.76079	0.679286	1.1053	1.8217
YGR243W	FMP43	1.26889	1.2844	1.30729	1.45162	2.93615		YGR243W	FMP43	0.558113	0.538143	0.772903	0.610622	0.4797
YPL159C	PET20	0.957988	0.805161	1.04674	1.17245	1.57407		YPL159C	PET20	1.1894	1.23964	1.29772	1.53128	2.32549
YKR046C	PET10	0.881719	0.885825	0.817672	0.817924	1.71036		YKR046C	PET10	0.892534	0.767283	0.612654	0.795453	0.850657
YNL239W	LAP3	1.13506	1.17201	1.08604	1.11697	2.17841		YNL239W	LAP3	1.09534	1.02555	1.01392	1.39826	2.43539
YPL274W*	SAM3	1.36305	1.21624	0.994513	0.977225	2.15625		YPL274W*	SAM3	0.773702	0.883206	0.780468	1.04316	2.23466
YPR003C	YPR003C	0.929943	0.817857	0.928573	0.787421	1.5		YPR003C	YPR003C	0.485724	0.518161	0.482217	0.521053	0.546057
YGL258W	VEL1	1.10456	0.988357	1.06554	2	51.8374		YGL258W	VEL1	0.664679	0.803909	2.57736	12.6783	50.6674
YBL049W	MOH1	1.16154	1.07469	1.08204	1.08009	1.79185		YBL049W	MOH1	0.710913	0.745452	0.733775	0.894629	1.47603
YGL121C	GPG1	1.16493	1.20611	1.10543	1.12108	1.8709		YGL121C	GPG1	0.694774	0.762779	0.8332	1.0323	2.22548
YLL020C	YLL020C	1.32744	1.18578	1.40671	1.25697	1.86447		YLL020C	YLL020C	0.816869	0.904319	0.773603	0.904092	1.25204
YHR214W-A	YHR214W-A	1.1711	1.18473	1.23425	1.45747	2.24402		YHR214W-A	YHR214W-A	0.901882	1.14352	1.0202	1.54511	2.49823
YMR181C	YMR181C	1.25168	1.34139	1.29314	1.32073	1.75534		YMR181C	YMR181C	0.963914	0.836179	0.707846	1.07919	1.37179
YLL053C	YLL053C	1.15567	1.20181	1.39085	0.984841	1.7		YLL053C	YLL053C	1.00845	1.0831	0.955034	1.10961	1.18628
YMR169C	ALD3	1.22618	1.21205	1.16477	0.960739	1.6		YMR169C	ALD3	0.343886	0.395148	0.355483	0.480621	0.728439
YOR348C	PUT4	1.21247	1.18379	1.22925	1.05098	2.29635		YOR348C	PUT4	0.559843	0.606325	0.470144	0.633604	0.689789
YNL234W	YNL234W	1.07126	1.03307	1.23612	1.34443	1.5		YNL234W	YNL234W	0.867946	0.780363	0.863457	0.98616	1.05384
YNL254C	YNL254C	1.0724	1.01162	1.14467	1.2989	2.39612		YNL254C	YNL254C	1.08151	1.2	1.64246	2.4612	6.08041
YPL250C	ICY2	0.592382	0.760415	0.634248	0.913982	3.65126		YPL250C	ICY2	2.1488	1.94223	2.02231	2.60992	5.39162
YIL045W	PIG2	1.08824	0.882224	0.91321	0.94777	2.3		YIL045W	PIG2	0.391111	0.496512	0.410544	0.563283	0.973732
YDL125C*	HNT1	0.76805	0.773821	0.640825	0.750989	4.10293		YDL125C*	HNT1	0.322477	0.312491	0.378144	0.471462	0.815348
YMR271C	URA10	0.664192	0.635111	0.700029	0.7292	1.75778		YMR271C	URA10	0.316309	0.376849	0.283143	0.434471	0.6511

## Sheet: SS_TM-set2
Steady-state2								Timecourse2
	UniGeneID	L300	L100	L30	L10	L3			UniGeneID	0.5h	1h	2h	4h	8h
YGL255W	ZRT1	9.69235	14.2185	20.3285	45.9613	64.1828		YGL255W	ZRT1	4.028	9.57306	20.8945	32.803	46.0114
YLR130C	ZRT2	1.59694	2.12431	2.4997	1.25436	1.66885		YLR130C	ZRT2	1.86911	1.61763	1.36977	1.41528	3.95966
YMR319C	FET4	1.39052	1.44545	1.86496	1.0392	2.52332		YMR319C	FET4	0.552311	0.5592	0.741114	1.06955	1.64233
YOL154W	ZPS1	1.80381	4.23783	9.45537	39.055	103.064		YOL154W	ZPS1	1.23402	4.16846	22.3264	36.555	68.6262
YOR387C	YOR387C	2.62452	2.20469	2.48311	2.86516	89.0407		YOR387C	YOR387C	0.696706	0.758504	2.46151	17.5684	42.7804
YLR136C	TIS11	6.07519	6.6714	7.26552	7.74532	10.5258		YLR136C	TIS11	1.1	1.3	2.4	4.6	7.9
YKL175W	ZRT3	1.47699	1.5281	2.18635	3.6219	4.96582		YKL175W	ZRT3	1.66038	2.17125	3.49946	7.32362	12.7763
YJL056C	ZAP1	1.01905	1.18156	1.0725	1.25569	1.91986		YJL056C	ZAP1	1.16226	1.33937	1.80752	2.79601	4.4939
YDR492W	IZH1	1	1.2	1.3	1.3	1.9		YDR492W	IZH1	0.663599	0.422988	0.591698	0.865782	1.09781
YOL002C	IZH2	1.17429	1.22662	1.59187	1.57754	1.40256		YOL002C	IZH2	0.414618	0.311093	0.436201	0.373247	0.50356
YMR243C	ZRC1	1.32902	1.00916	1.36608	1.35845	1.98063		YMR243C	ZRC1	1.43126	1.36205	1.55019	1.83472	2.72831
YGL256W	ADH4	1.05695	0.897006	1.16564	1.83928	7.65981		YGL256W	ADH4	1.14082	1.12407	2.93713	4.68309	13.2502
YOL086C	ADH1	1.3	0.8	1.2	0.64	0.07		YOL086C	ADH1	0.92	0.84	0.72	0.56	0.29
YMR083W	ADH3	0.95	0.91	1	0.8	0.27		YMR083W	ADH3	0.94	1.12	0.8	0.9	0.74
YOL155C	YOL155C	1.69462	1.5242	2.06292	3.38526	4.95537		YOL155C	YOL155C	1	1	1	3.2	5.4
YIL169C		1.36305	1.31441	1.22566	1.85363	2.63703		YIL169C	YIL169C	0.73712	0.625428	0.580849	1.13913	1.98358
YFL014W	HSP12	1.05	2	1.33	0.8	3.7		YFL014W	HSP12	2.4	0.6	0.6	0.75	1.4
YDR055W	PST1	1.18701	1.31082	1.18124	0.794302	2.40149		YDR055W	PST1	1.35109	1.51712	0.840566	1.36296	1.95257
YDR077W	SED1		0.964459	1.06906	1.21553	2.23974		YDR077W	SED1	2	2.1	1.6	2.6	2.4
YGR279C	SCW4	1.32917	1.14324	1.4433	1.72358	1.72777		YGR279C	SCW4	1.07041	1.20127	1.34258	1.95679	1.77045
YJL171C	YJL171C	1.4	1.14	1.4	1.26	1.57636		YJL171C	YJL171C	0.37	0.4	0.4	0.48	0.48
YBR072W	HSP26	1.36702	2.24124	1.77933	1.04538	2.94451		YBR072W	HSP26	0.5	0.5	0.7	1.4	4
YML028W	TSA1	0.725167	0.873813	0.75	0.9	1.92449		YML028W	TSA1	0.680043	0.705596	0.796478	1.07193	1.6185
YGR088W*	CTT1							YGR088W*	CTT1	0.41	0.23	0.24	0.31	0.3
YKR042W	UTH1	1.33997	0.970597	1.27209	1.70156	2.0159		YKR042W	UTH1	1.28	1.37	1.47	2	1.9
YKL113C	RAD27	1	1.07	0.99	0.98	1.3		YKL113C	RAD27	0.950162	1.28903	1.3634	1.3108	2.76773
YGL257C	MNT2	1.02319	1.01004	0.921277	1.09844	3.5366		YGL257C	MNT2	1.0521	0.965174	1.29253	1.93632	3.34437
YNR039C	ZRG17	1.01844	0.985595	0.868111	1.03729	1.66027		YNR039C	ZRG17	1.01981	1.18766	1.25556	1.6975	2.79034
YKL165C	MCD4	0.76226	0.744127	0.441922	0.768056	1.57189		YKL165C	MCD4	0.399774	0.484563	0.784103	0.926666	1.45187
YPL154C	PEP4	1.7	1.7	1.7	1.7	1.1		YPL154C	PEP4	0.836099	0.683023	0.600506	0.89229	1.18325
YEL060C*	PRB1	1.5	1.2	1.3	1.3	1.9		YEL060C*	PRB1	0.28	0.22	0.24	0.5	0.74
YOL082W	ATG19	1.1	1.36	0.94	1	1.4		YOL082W	ATG19	0.87	0.82	0.85	1.28	2.1
YMR297W	PRC1	1.15142	1.01488	1.12994	1.15341	1.69671		YMR297W	PRC1	0.571496	0.471664	0.52494	0.837983	0.979379
YJL048C	UBX6	0.557388	0.563144	0.504762	0.457561	1.41497		YJL048C	UBX6	0.23	0.17	0.18	0.15	0.2
YBR117C	TKL2	1.10712		1.16315	1.08792	1.9		YBR117C	TKL2	0.781353	0.800997	0.771274	0.947247	1.03195
YJL052W	TDH1	1.1	0.82	1.15	1.1	1.6		YJL052W	TDH1	0.511255	0.541685	0.688006	0.918841	1.20933
YGR254W	ENO1	1.2	0.84	1.13	1.25	1.38474		YGR254W	ENO1	0.46	0.5	0.72	0.92	1
YHR174W*	ENO2	1.2	0.78	0.1	1.2	1.3191		YHR174W*	ENO2	0.48	0.6	0.71	0.94	1.1
YDR284C	DPP1	1.11722	1.14917	1.06704	0.981497	2.2		YDR284C	DPP1	0.886979	0.766534	0.850647	1.04411	1.61998
YJL132W		1.04387	1.04569	0.867468	0.987933	1.69617		YJL132W	YJL132W	0.676343	0.711679	0.751133	0.984558	1.80888
YGR243W	FMP43	0.991656	1.24354	1.12531	1.17135	2.28071		YGR243W	FMP43	0.48	0.39	0.57	0.51	0.43
YPL159C	PET20	0.941451	1.16712	0.962562	1.1095	1.57407		YPL159C	PET20	1.39	1.45	1.1	1.66	2.82
YKR046C	PET10	0.950101	0.843754	1.04711	0.918135	1.84664		YKR046C	PET10	0.8	0.71	0.56	0.8	0.8
YNL239W	LAP3	1.08107	0.938552	1.14098	1.29839	2.1939		YNL239W	LAP3	1.1	1	1	1.65	2.59
YPL274W*	SAM3	1.24	0.883142	0.95	1.14	2.07847		YPL274W*	SAM3	0.78		0.87	1.14	2
YPR003C	YPR003C	0.84	0.79	0.74	0.74	1.5		YPR003C	YPR003C	0.5	0.43	0.46	0.46	0.52
YGL258W	VEL1	1.01472	1.00744	0.860367	0.971043	65.9946		YGL258W	VEL1	0.726031	0.698273	2.25727	12.8152	58.0462
YBL049W	MOH1	1.05977	1.08982	1.01652	1.1055	1.58215		YBL049W	YBL049W	0.743251	0.725957	0.797488	0.888488	1.32686
YGL121C	GPG1	0.98288	1.22424	1.00386	0.800633	2.30133		YGL121C	GPG1	0.660776	0.559316	0.673499	0.860202	2.13438
YLL020C	YLL020C	1.10762	1.11041	1.14418	1.16609	1.83154		YLL020C	YLL020C	0.73836	0.741133	0.859033	1.08005	1.24923
YHR214W-A		1.25823	1.10558	1.2282	1.44704	1.80339		YHR214W-A		0.97	1	1	1.9	2.6
YMR181C	YMR181C	1.22622	1.15446	1.22347	1.30871	1.4078		YMR181C	YMR181C	0.96	0.84	0.71	1.1	1.4
YLL053C	YLL053C	1	1	1	1	1.5		YLL053C	YLL053C	1	1	1.1	1.1	1.2
YMR169C	ALD3	1	1	1	0.9	1.5		YMR169C	ALD3	0.37	0.3	0.32	0.49	0.72
YOR348C	PUT4	1.1	1	1	1.1	1.7		YOR348C	PUT4	0.63	0.47	0.51	0.65	0.64
YNL234W	YNL234W	1.1	1.2	1.1	1.1	1.52		YNL234W	YNL234W	0.867946	0.780363	0.863457	0.98616	1.05384
YNL254C	YNL254C	1.02035	1.06066	0.980621	1.19364	2.60887		YNL254C	YNL254C	1.05186	1.10165	1.78467	2.24582	5.84686
YPL250C	ICY2	0.950981	1.11753	0.955094	1.36208	4.66583		YPL250C	ICY2	2.35899	2.21924	1.965	3.07445	4.94
YIL045W	PIG2	1	1	0.8	0.88	1.5		YIL045W	PIG2	0.37	0.42	0.41	0.53	0.9
YDL125C*	HNT1	0.7	0.7	0.7	0.7	3.56275		YDL125C*	HNT1	0.26	0.26	0.32	0.4	0.75
YMR271C	URA10	0.732427	0.78562	0.695827	0.776781	1.72032		YMR271C	URA10	0.356222	0.25921	0.283706	0.340592	0.616582
